# Supplementary material for: N-[1,3-Dialkyl(aryl)-2-oxoimidazolidin-4-ylidene]-aryl(alkyl)sulphonamides as Novel Selective Human Cannabinoid Type 2 Receptor (hCB2R) Ligands; Insights into the Mechanism of Receptor Activation/Deactivation
Source: Molecules. 2022 Nov 23;27(23):8152. doi: 10.3390/molecules27238152 (PMC9738591; doi:10.3390/molecules27238152)
Supplement: Supplementary file 1 [file molecules-27-08152-s001.zip]

Archive with 1 entries (1 files):
- molecules-2043356-supplementary.pdf
